# Supplementary material for: A molecular phylogeny of Alpine subterranean Trechini (Coleoptera: Carabidae)
Source: BMC Evol Biol. 2013 Nov 13;13:248. doi: 10.1186/1471-2148-13-248 (PMC3879191; doi:10.1186/1471-2148-13-248)
Supplement: Additional file 5: Table S2 — Material used in the study, with locality data, voucher number and accession numbers of the sequences. [file 1471-2148-13-248-S5.xls]

## Sheet: Feuil1
Additional file 5: Table S2. Material used in the study, with locality data, voucher number and accession numbers of the sequences.
N°	Species	code	localities	SSU	LSU	Cox1	rrnL	trnaLeu	NAD1
1	Adriaphaenops Noesske, 1928
	Adriaphaenops sp.	ZSM-L361	Montenegro- Žijovo Mts	HG514764	HG514878	HG514647	HG514994	-	-
2	Agostinia Jeannel, 1928
	A. launi Gestro, 1892	ZSM-L435	Italy- Val Pesio- Grotta superiore delle Camosciere	HG514778	HG514897	-	HG514544	HG514544	HG514544
3	Allegrettia Jeannel, 1928
	A. boldorii Jeannel, 1928	ZSM-L479	Italy- Passirano, Camignone- Bus di San Fausti	HG514799	HG514920	HG514679	HG514564	HG514564	HG514564
	A. pavani Bari & Rossi, 1965 ssp.	ZSM-L660	Italy- Rota d´Imagna- grotta Tomba del Polacco	-	HG514950	HG514701	HG514591	HG514591	HG514591
4	Anophthalmus Sturm, 1844
	A. hirtus Sturm, 1853	ZSM-L319	Slovenia- Mt Krim- Jama Velika Pasica	HG514752	HG514866	-	HG514983	-	-
	A. kerteszi kerteszi Csiki, 1912	ZSM-L317	Croatia- Lokve, Delnice- Ledena špilja	HG514750	HG514864	-	HG514982	-	-
	A. pretneri fodinae Mandl, 1940	ZSM-L531	Austria- Schaidassattel, Kärnten- Gitter Stollen	HG514808	HG514930	-	HG514572	HG514572	HG514572
	A. ravasinii ravasinii J. Müller, 1922	ZSM-L691	Slovenia- Predmeja- Ledenica pri Dolu	HG514829	HG514957	-	HG514598	HG514598	HG514598
	A. schatzmayri Moravec & Lompe, 2003	ZSM-L468	Austria- Villach–Warmbad- Eggaloch	HG514793	HG514914	-	HG514560	HG514560	HG514560
	A. schmidti gspani Reitter, 1918	ZSM-L695	Slovenia- Škofja Loka, Monte Ljubnik- Kevderca na Lubniku	HG514830	HG514959	HG514708	HG514600	HG514600	HG514600
	A. scopolii scopolii F.J. Schmidt, 1850	ZSM-L673	Slovenia- Žaga Belsko- Osojca jama	HG514828	HG514955	HG514706	HG514596	HG514596	HG514596
	A. severi Ganglbauer, 1897	ZSM-L325	Slovenia- Mt Nanos- Volčja Jama	-	HG514870	-	HG514525	HG514525	HG514525
	A. severi Ganglbauer, 1897	ZSM-L326	Slovenia- Mt Nanos- Volčja Jama	HG514754	-	-	HG514986	-	-
	A. spectabilis istrianus Ganglbauer, 1913	ZSM-L693	Slovenia- Divača- Jama v Bukovniku	-	HG514958	-	HG514599	HG514599	HG514599
	A. spectabilis orehovscensis Daffner, 1996	ZSM-L320	Slovenia- Orecca- Žeguana jama	-	HG514867	-	HG514984	-	-
	A. spectabilis orehovscensis Daffner, 1996	ZSM-L324	Slovenia- Orecca- Žeguana jama	HG514753	HG514869	-	HG514524	HG514524	HG514524
	A. tolminensis J. Müller, 1922	ZSM-L686	Slovenia- Zatolmin (Tolmin)- Zadlaška jama	-	HG514956	HG514707	HG514597	HG514597	HG514597
	A. sp	ZSM-L615	Austria- Windischbleiberg, Singerberg- Stollen	-	HG514944	HG514696	HG514586	HG514586	HG514586
5	Aphaenops Bonvouloir, 1862
	A. alberti Jeannel, 1939	MNHN-AF12	France- Aussurucq- Aven prox. Istaurdy	FR733955	GQ293595	GQ293662	GQ293700	GQ293782	GQ293829
	A. catalonicus Escolà & Canció, 1983	MNHN-AF2	Bonansa- Cova des Toscllosses	GQ293508	HM921082	GQ293674	GQ293699	GQ293756	GQ293821
	A. leschenaulti Bonvouloir, 1861	MNHN-AF1	France- Bagnères-de-Bigorre- Grotte de Castelmouly	FR733945	GQ293593	GQ293629	GQ293739	GQ293757	GQ293822
	A. (Geaphaenops) ludovici Colas & Gaudin, 1935	MNHN-AF15	France- Arette- Grotte d’Ambielle	FR733947	GQ293550	GQ293676	GQ293716	GQ293775	GQ293828
	A. (Cerbaphaenops) cerberus (Dieck, 1869)	MNHN-AF30	France- Moulis- Grotte du Sendé	FR733948	GQ293589	GQ293646	GQ293718	GQ293779	GQ293835
	A. (Cerbaphaenops) chappuisi Coiffait, 1955	MNHN-AF61	France- Izaut-de-l'Hôtel- Grotte de la Maouro	GQ293525	GQ293563	GQ293684	FR729569	FR729569	FR729569
	A. (Cerbaphaenops) crypticola (Linder, 1859)	MNHN-AF47	France- Aspet- Grotte de Gouillou	FR733952	GQ293577	GQ293671	GQ293709	GQ293765	GQ293812
	A. (Hydraphaenops) ehlersi (Abeille de Perrin, 1872)	MNHN-AF64	France- Arbas- Goueil-di-Her	FR733957	GQ293565	GQ293683	FR729571	FR729571	FR729571
	A. (Hydraphaenops) galani Español, 1968	MNHN-AF67	Spain- Usurbil- Guardetxe Koleccia	GQ293524	GQ293602	FR733899	GQ293697	GQ293746	GQ293817
	A. (Hydraphaenops) giraudi delicatulus Coiffait, 1962	MNHN-AF66	France- Sainte-Engrâce- Salle de la Verna	FR733958	GQ293600	GQ293663	GQ293695	GQ293753	GQ293818
	A. (Hydraphaenops) vasconicus (Jeannel, 1913)	MNHN-AF65	France- Aussurucq- Aven d'Istaurdy	GQ293530	GQ293622	GQ293628	GQ293698	GQ293759	GQ293803
6	Apoduvalius Jeannel, 1953
	A. anseriformis Salgado et Peláez, 2004	MNCN-AF1	Spain- Caravia Alta, Palencia- Cueva de Entrecuevas	-	FR733999	FR733916	FR729582	FR729582	FR729582
	A. anseriformis Salgado et Peláez, 2004	MNCN-AF2	Spain- Ludeña (Infiesto)- Cueva del Perro	FR733979	FR733999	FR733916	FR729582	FR729582	FR729582
	A. alberichae Español, 1971	MNHN-AF105	Spain- Cardano de abajo, Palencia- Cueva de Agudir	GQ293536	GQ293618	GQ293632	GQ293732	GQ293794	GQ293840
	Apoduvalius sp	MNHN-AF106	Spain- Piloñeta- Cueva Requexada	GQ293537	GQ293609	-	GQ293736	GQ293736	GQ293736
7	Arctaphaenops Meixner, 1925
	A. angulipennis styriacus Winkler, 1933	ZSM-L628	Austria- Göstling/Ybbs- Hochkarschacht	HG514821	HG514946	-	HG514587	HG514587	HG514587
8	Blemus Dejean, 1821
	B. discus (Fabricius, 1792)	ZSM-L611	Germany- Admannshagen	HG514820	HG514943	HG514695	HG514585	HG514585	HG514585
9	Boldoriella Jeannel, 1928
	B. carminatii carminatii (Dodero, 1917)	ZSM-L288	Italy- Rota d'Imagna- grotta Tomba del Polacco	HG514741	HG514856	-	HG514979	-	-
	B. carminatii bucciarelli Monguzzi, 1982	ZSM-L746	Italy- Gorno- Miniera	-	HG514967	-	HG514609	HG514609	HG514609
	B. focarilei (R. Rossi, 1965)	ZSM-L271	Italy- Mte Resegone	HG514731	HG514847	-	HG514975	-	-
	B. humeralis (Dodero, 1924)	ZSM-L293	Italy- Serle-Buco del Budrio	HG514744	HG514859	HG514638	HG514980	-	-
	B. humeralis (Dodero, 1924)	ZSM-L343	Italy- Prevalle- Buco del Frate	HG514756	HG514871	-	HG514987	-	-
	B. monguzzii Bucciarelli, 1978	ZSM-L351	Italy- Marmentino- Piani di Vaghezza	HG514761	HG514875	-	HG514992	-	-
10	Duvalius Delarouzée, 1859
	Duvalius Delarouzée, 1859
	D. baldensis cartolarii Pomini, 1936	ZSM-L286	Italy- Bosco Chiesanuova - Bocca Gaibana, Buso de la Neve	HG514739	HG514854	HG514634	HG514978	-	-
	D. berthae (Jeannel, 1910)	MNHN-AF115	Spain- Pratdip- Cova d’en Xoles	-	GQ293606	GQ293626	FR729588	FR729588	FR729588
	D. berthae (Jeannel, 1910)	MNHN-AF114	Spain- Llaberia- Cova Massega	GQ293531	FR734004	FR733922	-	-	-
	D. boldorii boldorii Jeannel, 1926	ZSM-L290	Italy- Buco del Budrio	HG514743	HG514858	HG514637	-	-	-
	D. boldorii vaghezzae Ghidini, 1937	ZSM-L352	Italy- Marmentino- Piani di Vaghezza	HG514762	HG514876	HG514645	HG514526	HG514526	HG514526
	D. breiti Ganglbauer, 1900	ZSM-L345	Italy- Valdobbiadene- M. Cesen	HG514758	HG514872	-	HG514989	-	-
	D. brujasi (Sainte-Claire Deville, 1901)	ZSM-L407	France- Caussols- Grotte de la vieille Poste	-	HG514886	HG514655	HG514533	HG514533	HG514533
	D. brujasi (Sainte-Claire Deville, 1901)	ZSM-L429	France- Andon, Canaux- Grotte du Cafard	HG514774	HG514893	HG514660	HG514540	HG514540	HG514540
	D. cailloli cailloli (Sainte-Claire Deville, 1902)	IBE-L192	France- Sospel- Grotte de Sues	HG514722	HG514839	HG514620	HG514505	HG514505	HG514505
	D. cailloli cailloli (Sainte-Claire Deville, 1902)	IBE-L50	France- Sospel- Perthus de l'Agoumina	HG514804	HG514926	HG514683	HG514569	HG514569	HG514569
	D. canevae (Gestro, 1885)	ZSM-L740	Italy- Toirano, Savona- Tana di Spettari	-	HG514963	-	HG514604	HG514604	HG514604
	D. carantii (Sella, 1874)	ZSM-L283	Italy- Vernante, Sotterranei militari	HG514737	HG514852	HG514632	HG514516	HG514516	HG514516
	D. carantii (Sella, 1874)	ZSM-L542	Italy- Certosa di Pesio- Grotta superiore delle Camosciere	-	-	HG514689	HG514577	HG514577	HG514577
	D. convexicollis (Peyerimhoff, 1904)	IBE-AF4	France- Saint-Auban- Faille du Pensier	HG514718	FR734005	FR733923	FR729589	FR729589	FR729589
	D. delphinensis delphinensis (Abeille de Perrin, 1869)	ZSM-L422	France- Saint Nazaire-en-Royans- Grotte de Thaïs	HG514770	HG514888	-	HG514535	HG514535	HG514535
	D. diniensis diniensis (Peyerimhoff, 1904)	ZSM-L428	France- Dignes-les-Bains- Doline de Cousson	HG514773	HG514892	HG514659	HG514539	HG514539	HG514539
	D. diniensis melanensis Giordan & Raffaldi, 1999	ZSM-L423	France- Le Castellard-Mélan- Grotte de Saint Vincent	-	HG514889	-	HG514536	HG514536	HG514536
	D. doderii group	ZSM-L662	Italy- Genova - Val Graveglia	HG514825	HG514952	HG514703	HG514593	HG514593	HG514593
	D. doderii (Gestro, 1885)	ZSM-L741	Italy- Viganego Tana da Scaggia–	-	HG514964	-	HG514605	HG514605	HG514605
	D. doriae (Fairmaire, 1859)	ZSM-L742	Italy- Pignone- La Spezia- Grotta Grande di Pignone	-	-	-	HG514606	HG514606	HG514606
	D. exaratus exaratus (Schaum, 1860)	ZSM-L394	Austria- Gallizien, Obir- Wildensteiner Wasserfall	-	HG514882	HG514651	HG514529	HG514529	HG514529
	D. gentilei gentilei (Gestro, 1885)	ZSM-L294	Italy- Ponte di Nava- Grotta dell' Orso	HG514745	HG514860	HG514639	HG514519	HG514519	HG514519
	D. gentilei vaccai (Gestro, 1885)	ZSM-L295	France- Vievola- Gte de Vievola	HG514746	HG514861	-	HG514520	HG514520	HG514520
	D. lanai Casale & Giachino, 2010	ZSM-L476	Italy- Montaldo di Mondovì- Pozzo del Rospo	HG514797	HG514918	HG514677	HG514562	HG514562	HG514562
	D. lespesii cadurcus Jeannel, 1955	ZSM-L312	France- Caylus- Igue de Cabeque	HG514748	-	HG514641	HG514522	HG514522	HG514522
	D. lespesii lespesii (Fairmaire, 1867)	IBE-L243	France- Janoye, Penne- Gte des trois cloches	-	HG514845	HG514627	HG514510	HG514510	HG514510
	D. longhii (Comolli, 1837)	ZSM-L482	Italy- Bocchetta di San Simone	HG514801	HG514923	-	HG514566	HG514566	HG514566
	D. ochsi joffrei Ochs, 1926	IBE-L23	France- Duranus- Faille du Chaos de la Vésubie	HG514729	-	HG514625	HG514509	HG514509	HG514509
	D. ochsi ochsi (Dodero, 1921)	IBE -L172	France- Cipières- Aven de la Bulle	HG514719	HG514836	HG514617	HG514502	HG514502	HG514502
	D. pecoudi Jeannel, 1937	ZSM-L275	Italy- Limonetto - Galleria di Napoleone	HG514734	HG514850	HG514630	HG514514	HG514514	HG514514
	D. perrinae Giordan, 1989	ZSM-L426	France- Peille, Plateau de Segra- Aven Vigne	HG514771	HG514890	HG514657	HG514537	HG514537	HG514537
	D. raymondi magdalenae (Abeille de Perrin, 1869)	ZSM-L433	France- Plan d´Aups Ste Baume- Grotte aux Œufs	HG514776	HG514895	HG514662	HG514542	HG514542	HG514542
	D. raymondi raymondi (Delarouzée, 1859)	ZSM-L427	France- Néoules- Régaï de Néoules	HG514772	HG514891	HG514658	HG514538	HG514538	HG514538
	D. roberti (Abeille de Perrin, 1903)	MNHN-AF129	France- Peira Cava- Gte de Peira Cava	HG514714	GQ293605	HG514615	GQ293691	GQ293785	GQ293837
	D. sicardi cayrosensis Giordan, 1985	IBE-L241	France- Ft de Cairos, Fontan- Fontaine d'Abéon	-	HG514844	HG514626	HG514974	-	-
	D. waillyi Giordan & Raffaldi, 1982	ZSM-L434	France- Utelle- Grotte des deux Gourdes	HG514777	HG514896	HG514663	HG514543	HG514543	HG514543
	D. wingelmuelleri adamellensis Jeannel, 1926	ZSM-L349	Italy- Cima Caldoline	HG514760	HG514874	-	HG514991	-	-
	D. winklerianus winklerianus Jeannel, 1926	ZSM-L745	Italy- Gazzaniga, Val Asnina	-	HG514966	-	HG514608	HG514608	HG514608
	Euduvalius Jeannel, 1928
	D. erichsonii netolitzkyi (J. Müller, 1908)	ZSM-L373	Croatia- Mosor pl.- Maklutača jama	HG514766	HG514879	HG514648	HG514995	-	-
	D. erichsonii netolitzkyi (J. Müller, 1908)	ZSM-L480	Croatia- Maklutača, Dugopolje	HG514800	HG514921	HG514680	HG514565	HG514565	HG514565
	D. lucidus (J. Müller, 1903)	ZSM-L452	Croatia- Dalmatia, Brač island, Podgažul env.- Bazgovača špilja	-	HG514906	-	HG514552	HG514552	HG514552
	Hungarotrechus Bokor, 1922
	D. bokori valyanus Bokor, 1922	ZSM-L450	Slovakia -Koniarska planina Mts., Priepast´ pod Veterníkom	HG514785	HG514904	HG514666	HG514550	HG514550	HG514550
	D. goemoeriensis Bokor, 1922	ZSM-L451	Slovakia- Drienčanský kras, Hrušovo env. Ponor u Ridzoňov cave	HG514786	HG514905	HG514667	HG514551	HG514551	HG514551
	D. klimai Janák & Moravec, 2008	ZSM-L462	Bulgaria- Stara planina mts. Berkovica, Kom Mts	HG514790	HG514911	HG514671	HG514557	HG514557	HG514557
	D. microphthalmus (L. Miller, 1859)	ZSM-L456	Slovakia- Hriňová env. Polana Mts.	HG514787	HG514908	HG514669	HG514554	HG514554	HG514554
	D. szaboi szaboi (Csiki, 1914)	ZSM-L453	Slovakia- Muránska planina Mts., Dolina za Nehovým	-	HG514907	HG514668	HG514553	HG514553	HG514553
	Neoduvalius J: Müller, 1913
	D. opermanni Scheibel, 1933	ZSM-L754	Croatia- Ogulin, Slunj Rakovica- Stara Kršlja Dumenćića cave	-	HG514971	HG514712	HG514613	HG514613	HG514613
	Paraduvalius Knirsch, 1924
	D. regisborisi Buresch, 1926	ZSM-L461	Bulgaria- Stara planina mts- Goljama Željezna Jalovica cave	HG514789	HG514910	-	HG514556	HG514556	HG514556
11	Doderotrechus Vigna Taglianti, 1968
	D. casalei Vigna Taglianti, 1969	ZSM-L431	Italy- Rossana- Grotta delle Fornaci	HG514775	HG514894	HG514661	HG514541	HG514541	HG514541
	D. crissolensis (Dodero, 1924)	IBE-L52	Italy- Prali- Val Germanasca, Miniera Gianfranco	FR733986	HG514929	FR733926	FR729591	FR729591	FR729591
	D. ghilianii ghilianii (Fairmaire, 1859)	IBE-L53	Italy- Prali- Val Germanasca- Miniera Gianna	FR733987	FR734007	FR733927	FR729592	FR729592	FR729592
	D. ghilianii valpellicis Casale, 1980	ZSM-L661	Italy- Angrogna- Ghieisa d´la Tana	-	HG514951	HG514702	HG514592	HG514592	HG514592
12	Geotrechus Jeannel, 1919
	G. discontignyi (Fairmaire, 1863)	MNHN-AF92	France- Bagnères-de-Bigorre- Grotte du Tuco	FR733966	GQ293560	FR733901	FR729572	FR729572	FR729572
	G. orpheus (Dieck, 1869)	MNHN-AF81	France- Mérigon- Grotte de la Quère	GQ293528	GQ293597	GQ293665	FR729573	FR729573	FR729573
	G. trophonius (Abeille de Perrin, 1872)	MNHN-AF83	France- Mérigon- Grotte de Tuto Heredo	FR733968	GQ293561	GQ293631	GQ293715	GQ293766	GQ293825
	G. vandeli Coiffait, 1959	MNHN-AF88	France- Couflens -Aven d'Anglade	GQ293523	GQ293549	FR733906	GQ293714	GQ293784	GQ293833
	G. vulcanus (Abeille de Perrin, 1904)	MNHN-AF91	France- Saint-Martin-de-Caralp- Perte du Fustié	FR733970	GQ293599	FR733907	GQ293701	GQ293786	GQ293832
13	Iberotrechus Jeannel, 1920
	I. bolivari (Jeannel, 1913)	MNHN-AF111	Spain- Penilla, Santiurde de Toranzo- Cueva del Pis	FR733984	GQ293615	GQ293679	GQ293735	GQ293781	GQ293819
14	Italaphaenops Ghidini, 1964
	I. dimaioi Ghidini, 1964	ZSM-L470	Italy- Mt Lessini, Ala- Abisso di Bosco Scortigara	HG514794	HG514915	HG514674	-	-	-
	I. dimaioi Ghidini, 1964	ZSM-L471	Italy- Velo Veronese- Grotta di Galleria Taioli	HG514795	HG514916	HG514675	-	-	-
15	Jeannelius Kurnakov, 1959
	J. birsteini Ljovuschkin, 1963	ZSM-L515	Russia- NW Caucasus, region of Sochi- Akhunskaya Cave	HG514806	HG514928	-	HG514571	HG514571	HG514571
	J. gloriosus Ljovuschkin, 1965	ZSM-L514	Abkhazia- W Caucasus, Novyi Afon- Novoafonskaya Cave	HG514805	HG514927	-	HG514570	HG514570	HG514570
16	Lessinodytes Vigna Taglianti, 1982
	L. cf. pivai Vigna Taglianti & Sciaky, 1988	ZSM-L272	Italy- Sant'Anna d'Alfaedo- Grotta A di Ponte di Veja	HG514732	HG514848	-	HG514512	HG514512	HG514512
17	Luraphaenops Giordan,1984
	L. gaudini (Jeannel, 1952)	MNHN-AF116	France- Dévoluy- Puits des Bauges	GQ293543	GQ293604	FR733925	GQ293692	GQ293787	GQ293838
18	Neotrechus J. Müller, 1913
	N. hilfi (Reitter, 1903)	ZSM-L459	Montenegro- Crna Gora, Durmitor, Obla glava- Ledena pečina	HG514788	HG514909	HG514670	HG514555	HG514555	HG514555
	N. suturalis (Schaufuss, 1864)	ZSM-L316	Montenegro- Orjen- Ledenice - Milutova jama	HG514749	HG514863	HG514642	HG514981	-	-
19	Orotrechus J. Müller, 1913
	O. carinthiacus Mandl, 1940	ZSM-L733	Austria- Karawanken, Obir - Stollen unter Rainer Schutzhaus	HG514833	HG514962	HG514709	HG514603	HG514603	HG514603
	O. fabianii (Gestro, 1900)	ZSM-L481	Italy- Lonigo- gr. Covolo delle Tette	-	HG514922	HG514681	-	-	-
	O. forojulensis Busulini, 1959	ZSM-L648	Italy- Frisanco- Bus del Larcs	HG514824	HG514949	HG514700	HG514590	HG514590	HG514590
	O. giordanii Agazzi, 1957	ZSM-L353	Italy- Valdobbiadene- M. Cesen	HG514763	HG514877	HG514646	HG514993	-	-
	O. globulipennis tarcentinus Meggiolaro, 1961	ZSM-L547	Italy- Nimis- Grotta di Monteprato	HG514816	HG514939	-	HG514581	HG514581	HG514581
	O. haraldi Daffner, 1990	ZSM-L616	Austria- Bad Eisenkappel- Lobnigschacht	-	HG514945	HG514697	HG514995	-	-
	O. holdhausi fortii J. Müller, 1963	ZSM-L537	Italy- Montereale Valcellina- Inghiottitoio di Val de Pai	HG514810	HG514932	HG514685	HG514573	HG514573	HG514573
	O. holdhausi bucciarelli Tamanini, 1954	ZSM-L544	Italy- Refrontolo- Busa delle Fave	HG514814	HG514937	HG514691	HG514579	HG514579	HG514579
	O. jamae G. Etonti & M. Etonti, 1979	ZSM-L535	Italy- Fregona- Bus de la Genziana	HG514809	HG514931	HG514684	-	-	-
	O. messai (J. Müller, 1913)	ZSM-L539	Italy- Montello, Ss Angeli- Bus delle Fade superior	HG514812	HG514934	HG514687	HG514575	HG514575	HG514575
	O. montellensis Agazzi, 1956	ZSM-L664	Italy- Montello, Ss Angeli- Bus delle Fade superior	HG514826	HG514953	HG514704	HG514594	HG514594	HG514594
	O. muellerianus (Schatzmayr, 1907)	ZSM-L545	Italy- Sgonico- Grotta Azzurra	HG514815	HG514938	HG514692	HG514580	HG514580	HG514580
	O. springeri J. Müller, 1928	ZSM-L543	Italy- Clauzetto- Caverna Mainarda	-	HG514936	HG514690	HG514578	HG514578	HG514578
	O. torretassoi J. Müller, 1928	ZSM-L549	Italy- Valcellina- Bus de la Fous	HG514818	HG514941	HG514693	HG514583	HG514583	HG514583
	O.vicentinus juccii Pomini, 1940	ZSM-L287	Italy- S. Ambrogio Valpolicella- Cave Brentani	HG514740	HG514855	HG514635	HG514517	HG514517	HG514517
	O.vicentinus juccii Pomini, 1940	ZSM-L538	Italy- Roveré Veronese- Grotta di Roveré Mille	HG514811	HG514933	HG514686	HG514574	HG514574	HG514574
	O.vicentinus juccii Pomini, 1940	ZSM-L273	Italy- Sant'Anna d'Alfaedo- Gta A di Ponte di Veja	HG514733	HG514849	HG514629	HG514513	HG514513	HG514513
	O. vicentinus martinellii Daffner, 1987	ZSM-L473	Italy- M. Baldo, Pai, Torri del Benaco- Grotta Tanella	HG514796	HG514917	HG514676	HG514561	HG514561	HG514561
20	Paraphaenops Jeannel, 1916
	P. breuilianus (Jeannel, 1916)	MNHN-AF108	Spain-Tortosa- Cova Cambra	GQ293541	GQ293551	GQ293685	FR729587	FR729587	FR729587
21	Perileptus Schaum, 1860
	P. areolatus (Creutzer, 1799)	MNHN-AF113	Morocco- Immouzer des Ida Outanane	GQ293503	GQ293625	GQ293688	FR729593	FR729593	FR729593
22	Pheggomisetes Knirsch, 1923
	P. globiceps globiceps Buresch, 1925	ZSM-L467	Bulgaria- Stara planina mts, Iskrec- Dušnika peštera cave	HG514792	HG514913	HG514673	HG514559	HG514559	HG514559
	P. globiceps ilandjevi V.B. Guéorguiev, 1964	ZSM-L466	Serbia- Dimitrovgrad Peterlaš- Peterlaška pečina cave	HG514791	HG514912	HG514672	HG514558	HG514558	HG514558
23	Sardaphaenops Cerruti & Henrot, 1956
	S. supramontanus supramontanus Cerruti & Henrot, 1956	MNCN-AF3	Italy- Sardinia, Urzulei- Mandara E’`Suru Manna	FR733981	FR734001	FR733919	FR729585	FR729585	FR729585
	S. supramontanus grafittii Casale & Giachino, 1988	MNCN-AF4	Italy- Sardinia, Baunei- Grotta Voragine Tesulali	FR733982	FR734002	FR733920	FR729586	FR729586	FR729586
	S. adelphus Casale, 2004	MNCN-AF5	Italy- Sardinia, Baunei- Grotta Voragine Tesulali	FR733983	FR734003	FR733921	HG514973	-	-
24	Speotrechus Jeannel, 1922
	S. mayeti mayeti (Abeille de Perrin, 1875)	MNHN-AF107/IBE-L56	France- Saint-Montant- Perte du Rimouren	GQ293535	GQ293547	FR733918	FR729584
	S. mayeti mayeti (Abeille de Perrin, 1875)	IBE-L189	France- Labeaume- Grotte de Peyroche	-	HG514837	-	HG514503	HG514503	HG514503
25	Trechus Clairville, 1806
	T. abeillei Pandellé, 1872	ZSM -L15	France- Couflens- Cirque d´Anglade	HG514716	HE817916	HE817932	HE817900	HE817900	HE817900
	T. aubei Pandellé, 1867	IBE -L187	France- Maurin, Saint-Paul-sur-Ubaye	HG514720	HE817918	HG514618	HE817903	HE817903	HE817903
	T. aubryi Coiffait, 1953	ZSM-L370	France- Couflens- Cirque d´Anglade	HG514765	-	HE817934	HE817902	HE817902	HE817902
	T. barnevillei Pandellé, 1867	MNHN-AF97	Spain- Penilla, Santiurde de Toranzo- Cueva del Pis	GQ293533	GQ293607	GQ293680	GQ293727	GQ293783	GQ293848
	T. bastropi Schmidt, 2009	ZSM-L609	China- Tibet South Centr. NE of Shoqu La pass	HG514819	HG514942	HG514694	HG514584	HG514584	HG514584
	T. beusti (Schaufuss 1863)	ZSM-L199	Spain- Zegama- Cueva de San Adrián	HG514725	HE817912	HE817928	HE817896	HE817896	HE817896
	T. bonvouloiri Pandellé, 1867	ZSM-L218	France- Baudéan, Pic de Montaigu	HG514726	HE817915	HE817931	HE817899	HE817899	HE817899
	T. bordei Peyerimhoff, 1909	MNHN–TBA	France- Larrau- Grotte d´Ayssaguer	HG514834	HE817914	HE817930	HE817898	HE817898	HE817898
	T. bouilloni Faille, Bourdeau & Fresneda, 2012	ZSM-L201bis	Spain- Lizarraga, Puerto de Lizarraga	-	HE817911	HE817926	HE817894	HE817894	HE817894
	T. brembanus Focarile, 1949	ZSM-L443	Italy- Laghi Ponteranica	HG514782	HG514901	-	HG514547	HG514547	HG514547
	T. brucki Fairmaire, 1862	ZSM-L329	France- Arrens, Pic du Gabizos	HG514755	HE817906	HE817921	HE817888	HE817888	HE817888
	T. brucki Fairmaire, 1862	ZSM-L449	France- Laruns, Caperan d´Anéou	HG514784	HE817909	HE817924	HE817892	HE817892	HE817892
	T. cardioderus Putzeys, 1870	ZSM-L489	Czech Rep.- Beskydy Mts. Mor. B.- Kohutraj	HG514802	HG514924	HG514682	HG514567	HG514567	HG514567
	T. cardioderus Putzeys, 1870	ZSM-L708	Romania- Ormîndea- gănoasa de Ormîndea	HG514831	HG514960	-	HG514601	HG514601	HG514601
	T. cardioderus Putzeys, 1870	ZSM-L711	Romania- Motru Sec- Peştera Lazului	HG514832	HG514961	-	HG514602	HG514602	HG514602
	T. ceballosi Mateu, 1953	MNHN-AF128	France- Lanne-en-Barétous- Aven de Licie Etsaut	FR733978	GQ293610	FR733914	GQ293728	GQ293791	GQ293850
	T. controversus Binaghi, 1959	ZSM-L437	Italy- Abruzzo, Majella	HG514779	HG514898	HG514664	-	-	-
	T. croaticus Dejean, 1831	ZSM-L669	Slovenia- Žaga Belsko- Osojca jama	HG514827	HG514954	HG514705	HG514595	HG514595	HG514595
	T. delarouzeei Pandellé, 1867	IBE-L197	France- Allos, col d'Allos	HG514724	HG514841	HG514622	HG514507	HG514507	HG514507
	T. distigma Kiesenwetter, 1851	MNHN-AF94	France- Arthez d'Asson- Aven de Nabails	FR733971	GQ293611	HE817936	FR729575	FR729575	FR729575
	T. distinctus Fairmaire & Laboulbène, 1854	ZSM-L216	France- Laruns, Col Sobe Ariel	-	HE817917	HE817933	HE817901	HE817901	HE817901
	T. doderoi Jeannel, 1927	ZSM-L306	Italy- Arezzo, Badia Prataglia - Fosso del Macchione	HG514747	HG514862	HG514640	HG514521	HG514521	HG514521
	T. escalerae Abeille de Perrin, 1903	MNHN-AF104	Spain- Covadonga- Cueva de Porro Covañona	GQ293538	GQ293612	FR733912	GQ293731	GQ293793	GQ293839
	T. fairmairei Pandellé, 1867	ZSM-L191	France- Sospel- Grotte de Sues	HG514721	HG514838	HG514619	HG514504	HG514504	HG514504
	T. fairmairei Pandellé, 1867	ZSM-L541	Italy- Montereale Valcellina- Inghiottitoio di Val de Pai	HG514813	HG514935	HG514688	HG514576	HG514576	HG514576
	T. fulvus Dejean, 1831	MNHN-AF98	Spain- Penilla, Santiurde de Toranzo- Cueva del Pis	FR733972	GQ293613	HE817938	GQ293729	-	-
	T. gigoni Casale, 1982	IBE-L35	Morocco- Tabehirt-Semia (Tahla)- Trou de la piste	FR733980	FR734000	FR733917	FR729583	FR729583	FR729583
	T. glacialis Heer, 1837	ZSM-L419	Germany- Bayer. Alpen, Taubenstein	HG514769	HG514887	HG514656	HG514534	HG514534	HG514534
	T. gracilitarsis K. Daniel & J. Daniel, 1898	ZSM-L346	Italy- Valdobbiadene, M. Cesen	HG514759	HG514873	-	HG514990	-	-
	T. grenieri Pandellé, 1867	ZSM-L13	France- Fréchet–Aure- Résurgence de la Hèche	HG514715	HE817904	HE817920	HE817887	HE817887	HE817887
	T. hampei Ganglbauer, 1891	ZSM-L631	Austria- Göstling/Ybbs- Hochkarschacht	HG514823	HG514948	HG514699	HG514589	HG514589	HG514589
	T. hummleri Jeannel, 1927	ZSM-L438	Italy- Abruzzo, Rifugio Duca degli Abruzzi, Gran Sasso	HG514780	HG514899	-	HG514545	HG514545	HG514545
	T. jeannei Sciaky, 1998	ZSM–L516	Spain- Saja, Bosque de Saja	HG514807	HE817918		HE817903	HE817903	HE817903
	T. kahleni Donabauer & Lebenbauer, 2003	ZSM-L289	Italy- Rota d'Imagna- Tomba del Polacco	HG514742	HG514857	HG514636	HG514518	HG514518	HG514518
	T. karadenizus Pawlowski, 1976	ZSM-L402	Turkey- Rd between Çamlıhemşin and Ayder	-	HG514884	HG514653	HG514531	HG514531	HG514531
	T. lazicus Pawlowski, 1976	ZSM-L397	Turkey- Çifteköprü, rd Borçka-Hopa	-	HG514883	HG514652	HG514530	HG514530	HG514530
	T. lepontinus Ganglbauer, 1891	ZSM-L284	Italy- Biella, Santuario di Oropa	HG514738	HG514853	HG514633	HG514977	-	-
	T. liguricus Jeannel, 1921	ZSM-L548	Italy- Valcasotto, Garessio- Tana della Fornace	HG514817	HG514940	-	HG514582	HG514582	HG514582
	T. longobardus Putzeys, 1870	ZSM- L444	Italy- Monte Legnone	HG514783	HG514902	-	HG514548	HG514548	HG514548
	T. melanocephalus Kolenati, 1845	ZSM-L406	Turkey- Erzincan, Sipikor Gecidi	-	HG514885	HG514654	HG514532	HG514532	HG514532
	T. modestus Putzeys, 1874	ZSM-L278	Italy- Biella, Santuario di Oropa	HG514736	-	HG514631	HG514515	HG514515	HG514515
	T. navaricus (Vuillefroy, 1869)	MNHN-AF103	France- Sare- Grotte de Sare	GQ293539	GQ293603	GQ293687	FR729578	FR729578	FR729578
	T. obtusus Erichson, 1837	IBE–AF2	Portugal- Madeira, Estrada de Nicho	FR733976	FR733997	HE817937	FR729579	FR729579	FR729579
	T. ovatus Putzeys, 1846	ZSM-L630	Austria- Göstling/Ybbs- Hochkar	HG514822	HG514947	HG514698	HG514588	HG514588	HG514588
	T. piazzolii Focarile, 1950	IBE-L221	Switzerland- Guriner Furka	HG514727	HG514842	HG514623	-	-	-
	T. pilisensis Csiki, 1918 cf	ZSM-L478	Austria- Göstling/Ybbs- Hochkar	HG514798	HG514919	HG514678	HG514563	HG514563	HG514563
	T. pochoni Jeannel, 1939	ZSM-L747	Switzerland- Tessin, Frasco, Lago d´Efra	-	HG514968	HG514711	HG514610	HG514610	HG514610
	T. pulchellus Putzeys, 1846	ZSM-L491	Romania- Albia, Bucium Sasa Detunata	HG514803	HG514925	-	HG514568	HG514568	HG514568
	T. putzeysi Pandellé, 1867	ZSM-L276	Italy- Limonetto - Galleria di Napoleone	HG514735	HG514851	-	HG514976	-	-
	T. quadristriatus (Schrank, 1781)	MNHN-AF96	Spain- Egea, Collau de la Plana del Turbón	GQ293534	GQ293619	FR733908	GQ293743	GQ293745	GQ293841
	T. quadristriatus (Schrank, 1781)	IBE-L39	Greece- Kastania	HG514768	HG514881	HG514650	HG514528	HG514528	HG514528
	T. rubens Fabricius, 1792	ZSM-L782	Austria-Tirol, östtirol, Villgratental Sillian	-	HG514972	HG514713	HG514614	HG514614	HG514614
	T. saxicola Putzeys, 1870	MNHN- AF100	Spain- Braña Caballo - Piedrafita	FR733974	GQ293614	HE817935	FR729577	FR729577	FR729577
	T. schaufussi ssp. comasi Hernando, 2002	MNHN- AF127	Spain- Barindano- Cueva Basaula	FR733977	GQ293617	HE817940	FR729580	FR729580	FR729580
	T. aff. schaufussi Putzeys, 1870	MNHN-AF101	Spain- Ciudad Real-Navas de Estena-"El Boqueron"	GQ293532	GQ293620	FR733910	GQ293737	GQ293788	GQ293820
	T. schwienbacheri Donabauer & Lebenbauer 2003	ZSM-L344	Italy- Marmentino, Piani di Vagezza	HG514757	-	-	HG514988	-	-
	T. straneoi montismaiellettae Ghidini, 1932	ZSM-L439	Italy- Monte Majelletta	HG514781	HG514900	-	HG514546	HG514546	HG514546
	T. strasseri Ganglbauer, 1891	ZSM-L748	Switzerland- Tessin, Frasco, Lago d´Efra	-	HG514969	-	HG514611	HG514611	HG514611
	T. sylvicola K. Daniel & J. Daniel, 1898	IBE-L195	Italy- Bosco Chiesanueva	HG514723	HG514840	HG514621	HG514506	HG514506	HG514506
	T. tenuilimbatus K. Daniel & J. Daniel, 1898	ZSM-L749	Switzerland- Kt. Graubünden, Soglio, Passo da la Prasgnola	-	HG514970	-	HG514612	HG514612	HG514612
	T. tyrrhenicus Jeannel, 1927	IBE-L229	Italy- Sardinia, Perdasdefogu- Grotta Is Ingurtidorgius	HG514728	HG514843	HG514624	HG514508	HG514508	HG514508
	T. uhagoni uhagoni Crotch, 1869	MNHN-AF102	Spain- Alsasúa- Cueva de Orobe	GQ293540	GQ293616	FR733911	GQ293730	-	-
	Trechus sp.	ZSM-L744	Greece- SW Skiathos Isl. Koukounaries env.	-	HG514965	HG514710	HG514607	HG514607	HG514607
	Trechus sp.	ZSM-L375	Italy- Gavardo, Selva Piana	HG514767	HG514880	HG514649	HG514527	HG514527	HG514527
	Trechus sp.	IBE-L167	Turkey- Kastamonu	HG514717	HG514835	HG514616	HG514501	HG514501	HG514501
	ss. g. Epaphius Leach, 1819
	T. secalis (Paykull, 1790)	ZSM-L254	France- Rupt / Moselle- Tourbière de la Charme	HG514730	HG514846	HG514628	HG514511	HG514511	HG514511
26	Trichaphaenops Jeannel,1916
	T. gounellei (Bedel, 1879)	MNCN-AF6	France- Vassieux-en-Vercors- Baume Cervière	FR733985	FR734006	FR733924	FR729590	FR729590	FR729590
27	Thalassophilus Wollaston, 1854
	T. longicornis (Sturm, 1825)	IBE-AF7	France- Beost	-	FR734008	FR733929	-	-	-
28	Typhlotrechus (J. Müller, 1913)
	T. bilimeki bilimeki (Sturm, 1847)	ZSM_L318	Slovenia- Videm, Grosuplje- Podpeška jama	HG514751	HG514865	HG514643	HG514523	HG514523	HG514523
	T. bilimeki hacquetii (Sturm, 1853)	ZSM_L322b	Slovenia- Mt Krim- Velika Pasica jama	-	HG514868	HG514644	HG514985	-	-
Outgroups
29	Penetretus Motschulsky, 1865
	P. temporalis Bedel, 1909	IBE-AF8	Morocco- Taza- Ifri Ouled-Ayach	FR733989	FR734010	-	FR729595	FR729595	FR729595
30	Philochthus Stephens, 1828
	P. lunulatus (Fourcroy, 1795)	MNHN-AF118	Spain- Guadalajara- El Pobo de Dueñas	GQ293505	FR734009	GQ293686	GQ293690	GQ293797	GQ293801
31	Typhlocharis Dieck, 1869
	Typhlocharis sp.	MNHN-AF119	Spain- Santa Almagrera	GQ293502	GQ293624	GQ293633	FR729594	FR729594	FR729594
